# Supplementary material for: Molecular Lego of Human Cytochrome P450: The Key Role of Heme Domain Flexibility for the Activity of the Chimeric Proteins
Source: Int J Mol Sci. 2022 Mar 25;23(7):3618. doi: 10.3390/ijms23073618 (PMC8998974; doi:10.3390/ijms23073618)
Supplement: Supplementary file 1 [file ijms-23-03618-s001.zip]

Archive with 1 entries (1 files):
- ijms-1551650-supplementary.pdf
